# Supplementary material for: Mutational Status of SMAD4 and FBXW7 Affects Clinical Outcome in TP53–Mutated Metastatic Colorectal Cancer
Source: Cancers (Basel). 2022 Nov 30;14(23):5921. doi: 10.3390/cancers14235921 (PMC9735648; doi:10.3390/cancers14235921)
Supplement: Supplementary file 1 [file cancers-14-05921-s001.zip]

Archive with 13 entries (13 files):
- Lahoz et al_Figure S1.tif
- Lahoz et al_Figure S2.tif
- Lahoz et al_Figure S3.tif
- Lahoz et al_Figure S4.tif
- Lahoz et al_Figure S5.tif
- Lahoz et al_Figure S6.tif
- Lahoz et al_Supplementary data.pdf
- Lahoz et al_Table S1.xlsx
- Lahoz et al_Table S2.xlsx
- Lahoz et al_Table S3.xlsx
- Lahoz et al_Table S4.xlsx
- Lahoz et al_Table S5.xlsx
- Lahoz et al_Table S6.xlsx
