# Supplementary material for: Mutational Status of SMAD4 and FBXW7 Affects Clinical Outcome in TP53–Mutated Metastatic Colorectal Cancer
Source: Cancers (Basel). 2022 Nov 30;14(23):5921. doi: 10.3390/cancers14235921 (PMC9735648; doi:10.3390/cancers14235921)
Supplement: Supplementary file 1 [file cancers-14-05921-s001.zip › Lahoz et al_Table S1.xlsx]

## Sheet: Hoja1
Table S1. Clinicopathological features according to the tumor location in the colorectum
Variable	Left side	Right side
Num. of patients	148/200 (74%)	52/200 (26%)
Age (median, range)	64 (30 - 85)	70 (54 - 85)
Sex (number, %)
Male	87 (59%)	28 (53.8%)
Female	61 (41%)	24 (46.2%)
Stage at diagnosis (number, %)
I	6 (4%)	0 (0%)
II	10 (7%)	3 (5.8%)
III	32 (21.5%)	10 (19.2%)
IV	100 (67.5%)	39 (75%)
Metastasic sites (number of organs affected) (number, %)
1	76 (51%)	17 (32.7%)
>1	72 (49%)	35 (67.3%)
ECOG PS (number, %)
0	61 (41%)	12 (23%)
1	60 (40.5%)	27 (52%)
>1	25 (17%)	13 (25%)
No data	2 (1.5%)	0 (0%)
LDH (median, range)	350 (112 - 18585)	369 (99 - 3352)
ALP (median, range)	97 (36 - 872)	106 (50 - 902)
PCR (median, range)	2 (0 - 73.4)	2.47 (0 - 17.5)
Leukocytes (median, range)	7600 (1294 - 32290)	7545 (3350 - 19410)
CEA (median, range)	18.7 (0.3 - 7956)	20.75 (1.2 - 7637)
1st line of treatment
Doublets (FOLFOX/FOLFIRI/CAPOX)	99 (67%)	40 (77%)
Doublets + anti-EGFR (cetuximab/panitimumab)	34 (23%)	7 (13.5%)
Doublets + anti-VEGF (bevacizumab)	15 (10%)	5 (9.5%)
MMR status (number, %)
Proficient	147 (99.3%)	49 (94%)
Deficient	1 (0.7%)	3 (6%)
Primary tumor resected (number, %)
Yes	92 (62%)	33 (63.5%)
No	56 (38%)	19 (36.5%)
Location of metastases (number out of 200, %)
Liver metastasis	106 (71.6%)	41 (79%)
Lung metastases	51 (34.5%)	11 (21%)
Peritoneal metastases	18 (12%)	8 (15.5%)
Node metastases	39 (26.4%)	20 (38.5%)
ECOG PS, European Cooperative Oncology Group performance status; LDH, lactate dehydrogenase; ALP, alkaline phosphatase; PCR, protein C reactive; CEA, carcinoembryonic antigen; MMR, mismatch repair
