# Supplementary material for: Mutational Status of SMAD4 and FBXW7 Affects Clinical Outcome in TP53–Mutated Metastatic Colorectal Cancer
Source: Cancers (Basel). 2022 Nov 30;14(23):5921. doi: 10.3390/cancers14235921 (PMC9735648; doi:10.3390/cancers14235921)
Supplement: Supplementary file 1 [file cancers-14-05921-s001.zip › Lahoz et al_Table S2.xlsx]

## Sheet: Hoja1
Table S2: Survival Cox analysis of left and right mCRC
Gene	Status	LEFT-sided (N=148)								RIGHT-sided (N=52)
		PFS				OS				PFS				OS
		Univariate analysis		Multivariable analysis		Univariate analysis		Multivariable analysis		Univariate analysis		Multivariable analysis		Univariate analysis		Multivariable analysis
		HR (95% CI)	P	HR (95% CI)	P	HR (95% CI)	P	HR (95% CI)	P	HR (95% CI)	P	HR (95% CI)	P	HR (95% CI)	P	HR (95% CI)	P
TP53	Mut versus wt	0.92 (0.63 - 1.34)	0.66	1.24 (0.70 - 2.18)	0.46	0.98 (0.60 - 1.61)	0.93	1.11 (0.55 - 2.23)	0.77	1.54 (0.76 - 3.10)	0.23	1.29 (0.56 - 2.99)	0.55	1.66 (0.75 - 3.70)	0.21	0.90 (0.32 - 2.52)	0.85
RAS	Mut versus wt	1.20 (0.84 - 1.72)	0.33	1.26 (0.76 - 2.09)	0.37	1.29 (0.80 - 2.06)	0.29	0.80 (0.41 - 1.55)	0.51	1.05 (0.54 - 2.03)	0.88	2.74 (1.03 - 7.32)	0.044	0.91 (0.43 - 1.91)	0.79	1.89 (0.62 - 5.82)	0.27
PIK3CA	Mut versus wt	1.41 (0.82 - 2.43)	0.22	1.32 (0.63 - 2.75)	0.46	1.62 (0.82 - 3.17)	0.16	1.83 (0.77 - 4.35)	0.17	3.09 (1.34 - 7.13)	0.008	2.57 (0.61 - 10.79)	0.20	3.21 (1.33 - 7.78)	0.01	2.45 (0.46 - 13.19)	0.30
SMAD4	Mut versus wt	1.42 (0.86 - 2.36)	0.17	2.71 (1.31 - 5.64)	0.0075	1.20 (0.63 - 2.31)	0.57	1.56 (0.53 - 4.58)	0.42	1.83 (0.75 - 4.46)	0.18	2.93 (0.68 - 12.60)	0.15	2.71 (0.98 - 7.49)	0.05	3.56 (0.72 - 17.73)	0.12
BRAF	Mut versus wt	0.67 (0.31 - 1.45)	0.31	0.70 (0.28 - 1.76)	0.45	1.01 (0.40 - 2.59)	0.98	1.22 (0.36 - 4.16)	0.75	1.17 (0.53 - 2.58)	0.71	0.79 (0.22 - 2.88)	0.72	1.91 (0.81 - 4.52)	0.14	1.85 (0.40 - 8.66)	0.43
FBXW7	Mut versus wt	1.80 (1.02 - 3.16)	0.04	2.05 (0.99 - 4.23)	0.05	2.22 (1.15 - 4.27)	0.017	2.66 (1.08 - 6.52)	0.03	0.59 (0.08 - 4.43)	0.61	0.64 (0.06 - 6.37)	0.70	1.24 (0.16 - 9.84)	0.84	1.81 (0.17 - 19.44)	0.63
TP53/RAS	Double mut versus TP53 mut	1.04 (0.67 - 1.63)	0.85	1.74 (0.86 - 3.52)	0.13	1.58 (0.88 - 2.83)	0.13	1.31 (0.49 - 3.48)	0.59	0.83 (0.36 - 1.92)	0.66	2.98 (0.79 - 11.29)	0.11	0.59 (0.23 - 1.52)	0.27	2.21 (0.41 - 11.82)	0.35
TP53/PIK3CA	Double mut versus TP53 mut	1.38 (0.60 - 3.20)	0.45	0.97 (0.30 - 3.12)	0.95	2.60 (1.01 - 6.71)	0.048	1.23 (0.29 - 5.28)	0.78	2.52 (0.78 - 8.20)	0.12	6.54 (0.44 - 98.14)	0.17	3.39 (0.99 - 11.58)	0.05	2.34 (0.04 - 128.66)	0.68
TP53/SMAD4	Double mut versus TP53 mut	1.97 (1.08 - 3.61)	0.028	4.36 (1.76 - 10.83)	0.002	1.85 (0.85 - 3.99)	0.12	2.87 (0.73 - 11.20)	0.13	15.52 (2.04 - 117.85)	0.008	23.23 (1.47 - 368.28)	0.026	27.50 (2.32 - 325.51)	0.009	125.51 (5.03 - 3135.01)	0.003
TP53/FBXW7	Double mut versus TP53 mut	2.04 (1.07 - 3.89)	0.03	2.80 (1.14 - 6.89)	0.02	2.36 (1.13 - 4.94)	0.02	3.65 (1.20 - 11.06)	0.02	NA	1	NA	1	NA	1	NA	1
TP53/BRAF	Double mut versus TP53 mut	2.54 (1.08 - 6.01)	0.03	1.92 (0.64 - 5.79)	0.25	3.15 (1.08 - 9.20)	0.036	5.32 (1 - 27.99)	0.049	1.41 (0.53 - 3.72)	0.49	2 (0.36 - 10.97)	0.43	2.12 (0.75 - 6)	0.16	1.17 (0.11 - 12.89)	0.90
RAS/PIK3CA	Double mut versus RAS mut	1.16 (0.55 - 2.46)	0.70	0.32 (0.07 - 1.43)	0.14	0.97 (0.34 - 2.79)	0.96	0.29 (0.03 - 2.80)	0.28	2.49 (0.91 - 6.79)	0.075	NA*	0.001	2.82 (0.92 - 8.60)	0.07	21.05 (0.60 - 740.09)	0.09
NA, Non-Applicable
*NA because only 1 patient was BRAF-mutated.
In bold are indicated P<0.05
