# Supplementary material for: Mutational Status of SMAD4 and FBXW7 Affects Clinical Outcome in TP53–Mutated Metastatic Colorectal Cancer
Source: Cancers (Basel). 2022 Nov 30;14(23):5921. doi: 10.3390/cancers14235921 (PMC9735648; doi:10.3390/cancers14235921)
Supplement: Supplementary file 1 [file cancers-14-05921-s001.zip › Lahoz et al_Table S3.xlsx]

## Sheet: Hoja1
Table S3: Response rates according to mutational status
Genotype	CR	PR	SD	PD	NE	NE cases excluded
						Odds Ratio	Multivariate P
All patients	18 (9%)	80 (40%)	45 (22.5%)	33 (16.5%)	24 (12%)	-	-
SMAD4-mutated cases	1 (4%)	7 (25%)	9 (32%)	9 (32%)	2 (7%)	1.48 (0.92 - 2.38)	0.106
TP53/SMAD4-mutated cases	0 (0%)	5 (29%)	5 (29%)	5 (29%)	2 (12%)	1.49 (0.84 - 2.64)	0.175
FBXW7-mutated cases	0 (0%)	10 (43%)	5 (22%)	4 (17%)	4 (17%)	1.06 (0.63 - 1.78)	0.82
TP53/FBXW7-mutated cases	0 (0%)	6 (37.5%)	2 (12.5%)	4 (25%)	4 (25%)	1.18 (0.59 - 2.37)	0.63
CR, complete response; PR, partial response; SD, stable disease; PD, progresion disease; NE, non-evaluable for response
