# Supplementary material for: Mutational Status of SMAD4 and FBXW7 Affects Clinical Outcome in TP53–Mutated Metastatic Colorectal Cancer
Source: Cancers (Basel). 2022 Nov 30;14(23):5921. doi: 10.3390/cancers14235921 (PMC9735648; doi:10.3390/cancers14235921)
Supplement: Supplementary file 1 [file cancers-14-05921-s001.zip › Lahoz et al_Table S4.xlsx]

## Sheet: Hoja1
Table S4: Survival Cox analysis of the MSK-IMPACT cohort according to the tumor location
Genes	Status	ALL patients (N=1095)
		OS
		Univariate analysis		Multivariable analysis
		HR (95% CI)	P	HR (95% CI)	P
TP53	Mut versus wt	1.02 (0.80 - 1.30)	0.89	0.97 (0.69 - 1.36)	0.87
KRAS	Mut versus wt	1.32 (1.07 - 1.63)	0.01	1.06 (0.80 - 1.41)	0.68
PIK3CA	Mut versus wt	1.01 (0.77 - 1.33)	0.93	0.94 (0.66 - 1.34)	0.75
SMAD4	Mut versus wt	1.29 (0.97 - 1.71)	0.08	1.35 (0.94 - 1.93)	0.11
BRAF	Mut versus wt	2.40 (1.79 - 3.22)	<0.0001	2.97 (2.05 - 4.31)	<0.0001
FBXW7	Mut versus wt	0.90 (0.62 - 1.29)	0.57	1.13 (0.72 - 1.76)	0.60
TP53/KRAS	Double mut versus TP53 mut	1.66 (1.30 - 2.12)	0.0001	1.24 (0.90 - 1.73)	0.19
TP53/PIK3CA	Double mut versus TP53 mut	1.16 (0.82 - 1.64)	0.39	1 (0.64 - 1.57)	0.99
TP53/SMAD4	Double mut versus TP53 mut	1.33 (0.96 - 1.85)	0.09	1.36 (0.91 - 2.04)	0.13
TP53/FBXW7	Double mut versus TP53 mut	1.18 (0.79 - 1.76)	0.42	1.52 (0.93 - 2.50)	0.096
TP53/SMAD4	Double mut versus else genotype	1.33 (0.96 - 1.85)	0.09	1.36 (0.91 - 2.04)	0.13
TP53/FBXW7	Double mut versus else genotype	1.18 (0.79 - 1.76)	0.42	1.52 (0.93 - 2.50)	0.10
TP53/BRAF	Double mut versus TP53 mut	2.58 (1.83 - 3.63)	<0.0001	2.87 (1.88 - 4.37)	<0.0001
KRAS/PIK3CA	Double mut versus KRAS mut	0.64 (0.43 - 0.94)	0.02	0.68 (0.41 - 1.13)	0.13
In bold are indicated P<0.05
