# Supplementary material for: Mutational Status of SMAD4 and FBXW7 Affects Clinical Outcome in TP53–Mutated Metastatic Colorectal Cancer
Source: Cancers (Basel). 2022 Nov 30;14(23):5921. doi: 10.3390/cancers14235921 (PMC9735648; doi:10.3390/cancers14235921)
Supplement: Supplementary file 1 [file cancers-14-05921-s001.zip › Lahoz et al_Table S5.xlsx]

## Sheet: sel.vars
Table S5: Feature selection variables
Variables	Fold
BRAF	0
PIK3CA
SMAD4
TP53
Sex
Age_Dx.M1
Number_Organs_2
ECOG_PS_DxM1
MSS0_MSI1
KRAS	1
BRAF
FBXW7
PIK3CA
SMAD4
TP53
Sex
Age_Dx.M1
Number_Organs_2
ECOG_PS_DxM1
PCR
MSS0_MSI1
Location_Right1_Left2
KRAS	2
BRAF
PIK3CA
SMAD4
TP53
Sex
Age_Dx.M1
Number_Organs_2
ECOG_PS_DxM1
PCR
MSS0_MSI1
Location_Right1_Left2
KRAS	3
BRAF
FBXW7
PIK3CA
SMAD4
TP53
Sex
Age_Dx.M1
Number_Organs_2
ECOG_PS_DxM1
PCR
MSS0_MSI1
Location_Right1_Left2
PIK3CA	4
SMAD4
Age_Dx.M1
ECOG_PS_DxM1
MSS0_MSI1
