# Supplementary material for: Mutational Status of SMAD4 and FBXW7 Affects Clinical Outcome in TP53–Mutated Metastatic Colorectal Cancer
Source: Cancers (Basel). 2022 Nov 30;14(23):5921. doi: 10.3390/cancers14235921 (PMC9735648; doi:10.3390/cancers14235921)
Supplement: Supplementary file 1 [file cancers-14-05921-s001.zip › Lahoz et al_Table S6.xlsx]

## Sheet: Hoja1
Table S6: Performance metrics to predict the overall patient death status
	Accuracy	Sensitivity	Specificity	PPV	NPV	AUC
	(0.95 CI)	(0.95 CI)	(0.95 CI)	(0.95 CI)	(0.95 CI)	(0.95 CI)
Clinical variables and mutated genes	0.76	0.79	0.71	0.73	0.77	0.79
	(0.67 - 0.84)	(0.69 - 0.87)	(0.62 - 0.79)	(0.67 - 0.79)	(0.69 - 0.83)	(0.72 - 0.85)
Clinical variables	0.73	0.74	0.72	0.72	0.74	0.79
	(0.64 - 0.82)	(0.64 - 0.83)	(0.62 - 0.80)	(0.66 - 0.78)	(0.66 - 0.80)	(0.65 - 0.82)
Mutated genes: TP53, SMAD4, FBXW7, KRAS, BRAF and PIK3CA	0.49	0.49	0.49	0.49	0.49	0.49
	(0.39 - 0.59)	(0.42 - 0.56)	(0.40 - 0.58)	(0.42 - 0.56)	(0.42 - 0.56)	(0.41 - 0.57)
CI, confidence interval; PPV, positive predictive value; NPV, negative predictive value
